# Supplementary material for: Emergence of a Thrombospondin Superfamily at the Origin of Metazoans
Source: Mol Biol Evol. 2019 Mar 13;36(6):1220–38. doi: 10.1093/molbev/msz060 (PMC6526912; doi:10.1093/molbev/msz060)
Supplement: Supplementary_Material_msz060 [file supplementary_material_msz060.zip]

Archive with 5 entries (5 files):
- Supplementary Table 1.pdf
- SupplementaryFig1.pdf
- SupplementaryFig2.pdf
- SupplementaryFig3.pdf
- SupplementaryFig4.pdf
